# Supplementary material for: Integrative analyses of maternal plasma cell-free DNA nucleosome footprint differences reveal chromosomal aneuploidy fetuses gene expression profile
Source: J Transl Med. 2022 Nov 18;20:536. doi: 10.1186/s12967-022-03735-7 (PMC9673457; doi:10.1186/s12967-022-03735-7)
Supplement: Supplementary file 5 — Additional file 5: Table S5. Immunity genes with differential promoter coverage in all trisomic pregnant women. [file 12967_2022_3735_MOESM5_ESM.xlsx]

## Sheet: immu.gene_by_symbol
	REFSEQ	diff.log2	pval	padj	UNIPROT	ENTREZID	SYMBOL	type
10703	NM_001200	-0.630937	0.00258944	0.0161231	C8C060	650	BMP2	Amount
10704	NM_001200	-0.630937	0.00258944	0.0161231	P12643	650	BMP2	Amount
10891	NM_001203	-0.551393	0.014942	0.033063	O00238	658	BMPR1B	Amount
10892	NM_001203	-0.551393	0.014942	0.033063	A8KAE3	658	BMPR1B	Amount
21098	NM_001317186	-0.523001	0.00331322	0.0168086	B3GN61	999	CDH1	Amount
21099	NM_001317186	-0.523001	0.00331322	0.0168086	P12830	999	CDH1	Amount
21100	NM_001317186	-0.523001	0.00331322	0.0168086	Q9UII7	999	CDH1	Amount
21101	NM_001317186	-0.523001	0.00331322	0.0168086	A0A0U2ZQU7	999	CDH1	Amount
30339	NM_003109	-0.621276	0.0313438	0.0525768	P08047	6667	SP1	Amount
33018	NM_005348	0.865316	0.016681	0.034353	P07900	3320	HSP90AA1	Amount
33019	NM_005348	0.865316	0.016681	0.034353	Q86SX1	3320	HSP90AA1	Amount
33020	NM_005348	0.865316	0.016681	0.034353	K9JA46	3320	HSP90AA1	Amount
37310	NM_015381	-0.570819	0.0428163	0.0645347	Q7Z5A7	25817	TAFA5	Amount
44946	NM_138473	-0.654065	0.00672323	0.0226386	P08047	6667	SP1	Amount
52465	NM_001042412	-0.580508	0.0499588	0.0857625	A0A024R6T1	1540	CYLD	T13
52466	NM_001042412	-0.580508	0.0499588	0.0857625	Q9NQC7	1540	CYLD	T13
53937	NM_001111031	-0.554157	0.00159826	0.0227063	Q8NER5	130399	ACVR1C	T13
55041	NM_001130993	0.532057	0.0253677	0.056879	P09455	5947	RBP1	T13
55042	NM_001130993	0.532057	0.0253677	0.056879	A0A0A0MQT0	5947	RBP1	T13
58351	NM_001171629	-0.565448	0.0123061	0.0390009	A0A087WUD8	7422	VEGFA	T13
58352	NM_001171629	-0.565448	0.0123061	0.0390009	P15692	7422	VEGFA	T13
58353	NM_001171629	-0.565448	0.0123061	0.0390009	A0A087X0B2	7422	VEGFA	T13
58354	NM_001171629	-0.565448	0.0123061	0.0390009	A0A087WTP4	7422	VEGFA	T13
58355	NM_001171629	-0.565448	0.0123061	0.0390009	A0A087X1L1	7422	VEGFA	T13
58356	NM_001171629	-0.565448	0.0123061	0.0390009	A0A024RD33	7422	VEGFA	T13
58357	NM_001171629	-0.565448	0.0123061	0.0390009	A0A024RD37	7422	VEGFA	T13
58358	NM_001171629	-0.565448	0.0123061	0.0390009	A0A0Y0IMM4	7422	VEGFA	T13
58359	NM_001171629	-0.565448	0.0123061	0.0390009	A2A2V4	7422	VEGFA	T13
60516	NM_001203	-0.579341	0.0134263	0.0406737	O00238	658	BMPR1B	T13
60517	NM_001203	-0.579341	0.0134263	0.0406737	A8KAE3	658	BMPR1B	T13
61796	NM_001244134	0.52438	0.0176706	0.0472745	P41279	1326	MAP3K8	T13
61797	NM_001244134	0.52438	0.0176706	0.0472745	Q6FG25	1326	MAP3K8	T13
64946	NM_001281972	-0.533393	0.00139916	0.0225012	A0A0C4ZN30	3809	KIR2DS4	T13
64947	NM_001281972	-0.533393	0.00139916	0.0225012	P43632	3809	KIR2DS4	T13
64948	NM_001281972	-0.533393	0.00139916	0.0225012	Q8NHJ0	3809	KIR2DS4	T13
64949	NM_001281972	-0.533393	0.00139916	0.0225012	A0A1W2PR63	3809	KIR2DS4	T13
64950	NM_001281972	-0.533393	0.00139916	0.0225012	Q86VI6	3809	KIR2DS4	T13
64951	NM_001281972	-0.533393	0.00139916	0.0225012	A0A0C4ZN05	3809	KIR2DS4	T13
70723	NM_001317186	-0.578457	0.00751869	0.0336707	B3GN61	999	CDH1	T13
70724	NM_001317186	-0.578457	0.00751869	0.0336707	P12830	999	CDH1	T13
70725	NM_001317186	-0.578457	0.00751869	0.0336707	Q9UII7	999	CDH1	T13
70726	NM_001317186	-0.578457	0.00751869	0.0336707	A0A0U2ZQU7	999	CDH1	T13
81239	NM_004186	-0.540478	0.0297187	0.0624699	C9JPG5	6405	SEMA3F	T13
81240	NM_004186	-0.540478	0.0297187	0.0624699	Q59G50	6405	SEMA3F	T13
81241	NM_004186	-0.540478	0.0297187	0.0624699	Q13275	6405	SEMA3F	T13
82407	NM_005178	-0.535298	0.0170834	0.0463051	P20749	602	BCL3	T13
82408	NM_005178	-0.535298	0.0170834	0.0463051	B7Z3N9	602	BCL3	T13
82883	NM_005534	-0.509199	0.00303422	0.0267489	E7EUY1	3460	IFNGR2	T13
82884	NM_005534	-0.509199	0.00303422	0.0267489	A8K881	3460	IFNGR2	T13
82885	NM_005534	-0.509199	0.00303422	0.0267489	P38484	3460	IFNGR2	T13
87362	NM_016038	-0.812227	0.0097389	0.0342942	A0A0S2Z5I7	51119	SBDS	T13
87363	NM_016038	-0.812227	0.0097389	0.0342942	Q9Y3A5	51119	SBDS	T13
89346	NM_019107	-0.577106	0.000477153	0.0225012	Q969H8	56005	MYDGF	T13
99814	NM_000684	-0.593764	0.0253648	0.0573888	P08588	153	ADRB1	T18
101500	NM_001025107	0.50054	0.00136234	0.0183575	P55265	103	ADAR	T18
109953	NM_001200	-0.815975	0.00042274	0.0148067	C8C060	650	BMP2	T18
109954	NM_001200	-0.815975	0.00042274	0.0148067	P12643	650	BMP2	T18
110141	NM_001203	-0.709531	0.0037483	0.0276758	O00238	658	BMPR1B	T18
110142	NM_001203	-0.709531	0.0037483	0.0276758	A8KAE3	658	BMPR1B	T18
117462	NM_001291858	1.03419	0.0379311	0.0704995	P08069	3480	IGF1R	T18
117463	NM_001291858	1.03419	0.0379311	0.0704995	C9J5X1	3480	IGF1R	T18
126187	NM_001351096	0.694366	0.0212971	0.0562703	Q13261	3601	IL15RA	T18
126188	NM_001351096	0.694366	0.0212971	0.0562703	A0A0A0MS77	3601	IL15RA	T18
126189	NM_001351096	0.694366	0.0212971	0.0562703	G8CVM3	3601	IL15RA	T18
127293	NM_001354819	-0.505908	0.0435669	0.0764904	B0ZBF6	4306	NR3C2	T18
127294	NM_001354819	-0.505908	0.0435669	0.0764904	P08235	4306	NR3C2	T18
127295	NM_001354819	-0.505908	0.0435669	0.0764904	A0A0D9SFL9	4306	NR3C2	T18
128571	NM_002261	-0.731509	0.000713496	0.0167206	Q07444	3823	KLRC3	T18
129589	NM_003109	-0.841636	0.0120545	0.0439012	P08047	6667	SP1	T18
132268	NM_005348	0.940616	0.0391492	0.0712887	P07900	3320	HSP90AA1	T18
132269	NM_005348	0.940616	0.0391492	0.0712887	Q86SX1	3320	HSP90AA1	T18
132270	NM_005348	0.940616	0.0391492	0.0712887	K9JA46	3320	HSP90AA1	T18
146191	NM_172390	-0.541177	0.0178022	0.0510393	O95644	4772	NFATC1	T18
146192	NM_172390	-0.541177	0.0178022	0.0510393	B4DER8	4772	NFATC1	T18
146193	NM_172390	-0.541177	0.0178022	0.0510393	F5H4S8	4772	NFATC1	T18
146194	NM_172390	-0.541177	0.0178022	0.0510393	A8K9C6	4772	NFATC1	T18
154255	NM_001130916	-0.546562	0.0209913	0.0630623	B4DXN7	7046	TGFBR1	T21
154256	NM_001130916	-0.546562	0.0209913	0.0630623	P36897	7046	TGFBR1	T21
154257	NM_001130916	-0.546562	0.0209913	0.0630623	Q5T7S2	7046	TGFBR1	T21
154258	NM_001130916	-0.546562	0.0209913	0.0630623	B4DY26	7046	TGFBR1	T21
161710	NM_001256348	-0.636458	0.003318	0.0333611	Q9P283	54437	SEMA5B	T21
161711	NM_001256348	-0.636458	0.003318	0.0333611	B7Z2B3	54437	SEMA5B	T21
161712	NM_001256348	-0.636458	0.003318	0.0333611	C9JKR3	54437	SEMA5B	T21
169973	NM_001317186	-0.572168	0.0136405	0.0555953	B3GN61	999	CDH1	T21
169974	NM_001317186	-0.572168	0.0136405	0.0555953	P12830	999	CDH1	T21
169975	NM_001317186	-0.572168	0.0136405	0.0555953	Q9UII7	999	CDH1	T21
169976	NM_001317186	-0.572168	0.0136405	0.0555953	A0A0U2ZQU7	999	CDH1	T21
177771	NM_001901	-0.636757	0.00678276	0.0418345	P29279	1490	CCN2	T21
177772	NM_001901	-0.636757	0.00678276	0.0418345	Q5M8T4	1490	CCN2	T21
179214	NM_003109	-0.541938	0.0435332	0.0913521	P08047	6667	SP1	T21
181893	NM_005348	0.739456	0.0455887	0.0923171	P07900	3320	HSP90AA1	T21
181894	NM_005348	0.739456	0.0455887	0.0923171	Q86SX1	3320	HSP90AA1	T21
181895	NM_005348	0.739456	0.0455887	0.0923171	K9JA46	3320	HSP90AA1	T21
182433	NM_005795	-0.528448	0.00342744	0.0333611	Q16602	10203	CALCRL	T21
182434	NM_005795	-0.528448	0.00342744	0.0333611	D3DPG9	10203	CALCRL	T21
187169	NM_016639	-0.588535	0.00377551	0.0333611	Q9NP84	51330	TNFRSF12A	T21
191338	NM_030930	-0.602571	0.015649	0.0555953	Q9H1C4	81622	UNC93B1	T21
193821	NM_138473	-0.713344	0.00107187	0.0310076	P08047	6667	SP1	T21
